# Supplementary material for: Kidney VISTA prevents IFN-γ/IL-9 axis–mediated tubulointerstitial fibrosis after acute glomerular injury
Source: J Clin Invest. 2022 Jan 4;132(1):e151189. doi: 10.1172/JCI151189 (PMC8718152; doi:10.1172/JCI151189)
Supplement: Supplemental data set 1 [file jci-132-151189-s022.xlsx]

## Sheet: WT
Order	Ligand	Receptor	Cluster_from	Cluster_to	LRscore
1	B2m	Hfe	CD8+ T, EM-like	Other R2	0.921765
2	B2m	Hfe	CD8+ T, EM-like	M2-like R2	0.868427
3	Tln1	Itgb5	CD8+ T, EM-like	R1	0.850038
4	B2m	Hfe	CD8+ T, EM-like	R1	0.84003
5	Rps27a	Tlr4	CD8+ T, non-EM-like	R1	0.834727
6	Ccl5	Ccr4	CD8+ T, EM-like	CD4+ T, EM-like	0.83299
7	Tln1	Itgb5	CD4+ T, EM-like	R1	0.831155
8	Ptma	Vipr1	CD8+ T, EM-like	CD4+ T, non-EM-like	0.820983
9	Tln1	Itgb5	CD4+ T, non-EM-like	R1	0.810297
10	Ubb	Tlr4	CD8+ T, EM-like	R1	0.809024
11	Calm1	Vipr1	CD8+ T, EM-like	CD4+ T, non-EM-like	0.807746
12	Rps27a	Tlr4	CD8+ T, EM-like	R1	0.806595
13	Ubb	Tlr4	CD8+ T, non-EM-like	R1	0.801782
14	Ptma	Vipr1	CD8+ T, EM-like	CD8+ T, non-EM-like	0.793785
15	Gnas	Vipr1	CD8+ T, EM-like	CD4+ T, non-EM-like	0.790122
16	Tgm2	Itga9	Other R2	R1	0.7835
17	Calm1	Vipr1	CD8+ T, EM-like	CD8+ T, non-EM-like	0.779078
18	Tln1	Itgb5	CD8+ T, EM-like	Other R2	0.77741
19	Gnai2	Fpr1	R1	Other R2	0.773687
20	Adam10	Axl	CD8+ T, EM-like	R1	0.772414
21	Gnai2	Fpr1	CD8+ T, EM-like	Other R2	0.771878
22	Gnai2	Fpr1	CD4+ T, EM-like	Other R2	0.770225
23	Gnas	Vipr1	CD8+ T, EM-like	CD8+ T, non-EM-like	0.759609
24	Gnai2	P2ry12	Other R2	R1	0.755247
25	Gnai2	Fpr1	CD8+ T, non-EM-like	Other R2	0.752835
26	Tln1	Itgb5	CD4+ T, EM-like	Other R2	0.75205
27	Rps27a	Tlr4	CD8+ T, non-EM-like	M2-like R2	0.74874
28	Rps27a	Tlr4	CD8+ T, non-EM-like	Other R2	0.748023
29	Ltb	Cd40	CD4+ T, non-EM-like	M2-like R2	0.746583
30	Ubc	Tlr4	CD8+ T, EM-like	R1	0.743098
31	Gnai2	P2ry12	CD4+ T, non-EM-like	R1	0.736019
32	Tln1	Itgb5	CD8+ T, EM-like	M2-like R2	0.73439
33	Ccl5	Ccr1	CD8+ T, non-EM-like	M2-like R2	0.732411
34	Tln1	Itgb5	CD4+ T, non-EM-like	Other R2	0.724657
35	Hsp90b1	Tlr1	CD8+ T, EM-like	R1	0.722065
36	Rtn4	Gjb2	R1	Other R2	0.719929
37	Ubc	Tlr4	CD8+ T, non-EM-like	R1	0.7146
38	Ubb	Tlr4	CD8+ T, EM-like	M2-like R2	0.714241
39	Ubb	Tlr4	CD8+ T, EM-like	Other R2	0.713464
40	Rps27a	Tlr4	CD8+ T, EM-like	M2-like R2	0.711038
41	Rps27a	Tlr4	CD8+ T, EM-like	Other R2	0.710255
42	Hsp90b1	Tlr4	CD8+ T, EM-like	R1	0.708831
43	Ccl5	Sdc1	CD8+ T, EM-like	Other R2	0.706146
44	Tln1	Itgb5	CD4+ T, EM-like	M2-like R2	0.705982
45	Ubb	Tlr4	CD8+ T, non-EM-like	M2-like R2	0.704717
46	Ubb	Tlr4	CD8+ T, non-EM-like	Other R2	0.703924
47	Ltb	Cd40	CD4+ T, non-EM-like	R1	0.702464
48	Gnas	Ptgir	CD8+ T, non-EM-like	Other R2	0.699006
49	Tln1	Itgb5	CD4+ T, non-EM-like	M2-like R2	0.675695
50	Gnas	Ptgir	CD4+ T, non-EM-like	Other R2	0.674921
51	Gnas	Ptgir	CD8+ T, non-EM-like	M2-like R2	0.672191
52	Ccl3	Ccr4	R1	CD4+ T, EM-like	0.672072
53	Hsp90b1	Tlr1	CD8+ T, EM-like	CD8+ T, non-EM-like	0.671957
54	Ltb	Cd40	CD4+ T, non-EM-like	Other R2	0.667598
55	Hsp90b1	Tlr4	CD8+ T, non-EM-like	R1	0.661303
56	Psap	Sort1	CD8+ T, non-EM-like	M2-like R2	0.655663
57	Psap	Sort1	CD4+ T, EM-like	M2-like R2	0.655135
58	Gnas	Ptgir	CD4+ T, non-EM-like	M2-like R2	0.647043
59	Calm1	Kcnq5	CD8+ T, EM-like	CD4+ T, EM-like	0.636428
60	Ccl5	Ccr1	CD8+ T, non-EM-like	R1	0.636012
61	Hsp90b1	Tlr1	CD8+ T, EM-like	Other R2	0.635277
62	Ccl5	Ccr1	CD4+ T, non-EM-like	M2-like R2	0.634898
63	Hsp90b1	Tlr1	CD8+ T, EM-like	M2-like R2	0.632884
64	Ubc	Tlr4	CD8+ T, EM-like	M2-like R2	0.630538
65	Ubc	Tlr4	CD8+ T, EM-like	Other R2	0.629651
66	Hspa1b	Tlr4	CD8+ T, EM-like	R1	0.629578
67	Gnai2	Adcy9	CD8+ T, EM-like	R1	0.629455
68	Gnas	Adcy9	CD8+ T, EM-like	R1	0.628761
69	Hsp90b1	Tlr1	CD8+ T, EM-like	CD4+ T, non-EM-like	0.628396
70	Gnai2	Adcy9	CD4+ T, EM-like	R1	0.627269
71	Hspa1b	Tlr4	CD8+ T, non-EM-like	R1	0.627083
72	Gnas	Adcy9	CD4+ T, EM-like	R1	0.626607
73	Calm1	Kcnq5	R1	CD4+ T, EM-like	0.621969
74	Ccl4	Ccr8	R1	CD4+ T, EM-like	0.621809
75	Ptma	Vipr1	CD8+ T, EM-like	CD4+ T, EM-like	0.621751
76	Calm1	Kcnq5	M2-like R2	CD4+ T, EM-like	0.620902
77	Psap	Sort1	CD8+ T, EM-like	M2-like R2	0.61918
78	Ltb	Ltbr	CD8+ T, EM-like	M2-like R2	0.617224
79	S100a9	Tlr4	CD8+ T, non-EM-like	R1	0.615623
80	Ccl4	Ccr8	CD8+ T, EM-like	CD4+ T, EM-like	0.615241
81	S100a8	Tlr4	CD8+ T, EM-like	R1	0.607867
82	Gnas	Adcy9	CD8+ T, non-EM-like	R1	0.607152
83	Psap	Sort1	CD8+ T, non-EM-like	Other R2	0.605514
84	S100a9	Tlr4	CD8+ T, EM-like	R1	0.605407
85	Psap	Sort1	CD4+ T, EM-like	Other R2	0.604954
86	Gnai2	Adcy9	CD8+ T, non-EM-like	R1	0.604613
87	Vegfc	Itga9	Other R2	R1	0.603652
88	Anxa1	Fpr1	CD4+ T, EM-like	Other R2	0.602876
89	Calm1	Vipr1	CD8+ T, EM-like	CD4+ T, EM-like	0.600942
90	Gnai2	P2ry12	Other R2	M2-like R2	0.600262
91	Gnai2	Fpr1	R1	M2-like R2	0.59885
92	Ccl3	Ccr4	CD8+ T, EM-like	CD4+ T, EM-like	0.597828
93	Gnai2	Fpr1	CD8+ T, EM-like	M2-like R2	0.596372
94	Ubc	Tlr4	CD8+ T, non-EM-like	M2-like R2	0.596337
95	Ubc	Tlr4	CD8+ T, non-EM-like	Other R2	0.59542
96	Gnai2	Fpr1	CD4+ T, EM-like	M2-like R2	0.594116
97	Ccl5	Sdc1	CD8+ T, EM-like	M2-like R2	0.590468
98	Hsp90b1	Tlr4	CD8+ T, EM-like	M2-like R2	0.589551
99	Hsp90b1	Tlr4	CD8+ T, EM-like	Other R2	0.588629
100	Itgb3bp	Itgb5	CD4+ T, EM-like	R1	0.587681
101	S100a8	Tlr4	CD8+ T, non-EM-like	R1	0.585176
102	Calm2	Kcnq5	CD8+ T, EM-like	CD4+ T, EM-like	0.580392
103	Itgb3bp	Itgb5	CD4+ T, non-EM-like	R1	0.577539
104	Gnai2	P2ry12	CD4+ T, non-EM-like	M2-like R2	0.5757
105	Rtn4	Gjb2	CD8+ T, EM-like	Other R2	0.574865
106	Gnas	Vipr1	CD8+ T, EM-like	CD4+ T, EM-like	0.574351
107	Rps27a	Tlr4	CD8+ T, non-EM-like	CD4+ T, EM-like	0.573144
108	Gnai2	Fpr1	CD8+ T, non-EM-like	M2-like R2	0.570824
109	Calr	Scarf1	R1	M2-like R2	0.569418
110	Cd40lg	Cd40	CD4+ T, non-EM-like	M2-like R2	0.568898
111	Psap	Sort1	CD8+ T, EM-like	Other R2	0.567224
112	Arf1	Pld2	CD8+ T, EM-like	R1	0.564563
113	Clcf1	Lifr	CD8+ T, EM-like	R1	0.561545
114	Rtn4	Gjb2	CD8+ T, non-EM-like	Other R2	0.557113
115	Calr	Scarf1	CD4+ T, EM-like	M2-like R2	0.556645
116	Sorbs1	Itgb5	CD8+ T, EM-like	R1	0.55644
117	Rtn4	Gjb2	CD4+ T, non-EM-like	Other R2	0.55302
118	Calm1	Oprm1	Other R2	CD4+ T, EM-like	0.54829
119	Calm1	Oprm1	Other R2	CD8+ T, non-EM-like	0.548152
120	Ltb	Ltbr	CD8+ T, EM-like	R1	0.546854
121	Calr	Scarf1	CD8+ T, non-EM-like	M2-like R2	0.544051
122	Clcf1	Lifr	CD4+ T, non-EM-like	R1	0.543685
123	Adam10	Axl	CD8+ T, EM-like	M2-like R2	0.54024
124	Adam15	Itga9	Other R2	R1	0.537987
125	Sema4d	Met	CD4+ T, EM-like	M2-like R2	0.536424
126	Hsp90b1	Tlr4	CD8+ T, non-EM-like	M2-like R2	0.535316
127	Sema4d	Met	R1	M2-like R2	0.535071
128	Hsp90b1	Tlr4	CD8+ T, non-EM-like	Other R2	0.534369
129	Ltb	Ltbr	CD8+ T, EM-like	Other R2	0.534126
130	Calr	Scarf1	CD8+ T, EM-like	M2-like R2	0.531239
131	Ubb	Tlr4	CD8+ T, EM-like	CD4+ T, EM-like	0.52968
132	Il16	Kcnj10	CD4+ T, non-EM-like	R1	0.528563
133	Gnai2	Adcy9	CD8+ T, EM-like	Other R2	0.528308
134	Gnas	Adcy9	CD8+ T, EM-like	Other R2	0.527567
135	Ccl5	Ccr1	CD4+ T, non-EM-like	R1	0.526101
136	Gnai2	Adcy9	CD4+ T, EM-like	Other R2	0.525974
137	Rps27a	Tlr4	CD8+ T, EM-like	CD4+ T, EM-like	0.525781
138	Gnas	Adcy9	CD4+ T, EM-like	Other R2	0.525268
139	Il1b	Il1r1	R1	CD4+ T, EM-like	0.524443
140	Il16	Kcnj10	CD4+ T, EM-like	R1	0.523833
141	Calm2	Kcnq5	R1	CD4+ T, EM-like	0.523327
142	Cklf	Ccr4	R1	CD4+ T, EM-like	0.523066
143	Vcl	Itgb5	CD4+ T, EM-like	R1	0.520147
144	Hsp90b1	Tlr1	CD8+ T, EM-like	CD4+ T, EM-like	0.519324
145	Ubb	Tlr4	CD8+ T, non-EM-like	CD4+ T, EM-like	0.518154
146	Il1b	Il1r1	Other R2	CD4+ T, EM-like	0.517391
147	Ccl5	Ccr4	R1	CD4+ T, EM-like	0.515996
148	Calm2	Kcnq5	M2-like R2	CD4+ T, EM-like	0.514024
149	Cd40lg	Cd40	CD4+ T, non-EM-like	R1	0.513982
150	Sema4d	Met	CD8+ T, non-EM-like	M2-like R2	0.513502
151	Sorbs1	Itga1	CD8+ T, non-EM-like	CD8+ T, EM-like	0.512163
152	Ccl5	Ccr4	CD8+ T, EM-like	Other R2	0.511168
153	Calm1	Oprm1	Other R2	CD4+ T, non-EM-like	0.510057
154	Calm1	Oprm1	Other R2	R1	0.509051
155	Il1b	Il1r1	M2-like R2	CD4+ T, EM-like	0.508439
156	Arf1	Pld2	CD4+ T, non-EM-like	R1	0.507383
157	Gnas	Adcy9	CD8+ T, non-EM-like	Other R2	0.504707
158	Itgb3bp	Itgb5	CD8+ T, EM-like	R1	0.504081
159	Lpl	Sdc1	R1	Other R2	0.503606
160	Gnai2	Oprm1	Other R2	CD4+ T, EM-like	0.502634
161	Gnai2	Oprm1	Other R2	CD8+ T, non-EM-like	0.502494
162	Gnai2	Adcy9	CD8+ T, non-EM-like	Other R2	0.502049
163	Hspa1b	Tlr4	CD8+ T, EM-like	M2-like R2	0.500701

## Sheet: Vsir-KO
Order	Ligand	Receptor	Cluster_from	Cluster_to	LRscore
1	B2m	Cd3g	Other R2	CD4+ T, EM-like	0.951285
2	B2m	Cd3g	Other R2	CD8+ T, EM-like	0.948527
3	B2m	Cd3g	Other R2	CD8+ T, non-EM-like	0.947126
4	B2m	Cd247	Other R2	CD8+ T, EM-like	0.927012
5	B2m	Cd247	Other R2	CD8+ T, non-EM-like	0.922642
6	Rps27a	Tgfbr1	CD8+ T, EM-like	R1	0.918382
7	Ubb	Tgfbr1	CD8+ T, EM-like	R1	0.917892
8	Itgb2	Thy1	Other R2	CD4+ T, EM-like	0.915157
9	B2m	Hfe	CD8+ T, non-EM-like	Other R2	0.911984
10	Itgb2	Thy1	Other R2	CD8+ T, EM-like	0.90932
11	Itgb2	Thy1	Other R2	CD8+ T, non-EM-like	0.906439
12	B2m	Cd3g	Other R2	CD4+ T, non-EM-like	0.902065
13	B2m	Cd247	Other R2	CD4+ T, EM-like	0.901905
14	Ccl5	Ccr1	CD8+ T, EM-like	R1	0.901837
15	Ubc	Tgfbr1	CD8+ T, EM-like	R1	0.897364
16	Gnai2	Cxcr3	Other R2	CD4+ T, EM-like	0.894088
17	Ccl5	Ccr1	CD8+ T, EM-like	M2-like R2	0.893959
18	Gnai2	Igf1r	CD8+ T, EM-like	CD4+ T, non-EM-like	0.872927
19	Fyn	Thy1	Other R2	CD4+ T, EM-like	0.868884
20	B2m	Hfe	CD8+ T, non-EM-like	R1	0.868686
21	Calr	Lrp1	CD8+ T, non-EM-like	Other R2	0.868662
22	Rps27a	Tgfbr1	CD8+ T, EM-like	Other R2	0.868272
23	Ubb	Tgfbr1	CD8+ T, EM-like	Other R2	0.867525
24	Hsp90b1	Lrp1	CD8+ T, non-EM-like	Other R2	0.865825
25	Calr	Lrp1	CD8+ T, non-EM-like	M2-like R2	0.862871
26	Gnai2	C5ar1	CD8+ T, EM-like	R1	0.861757
27	Hsp90b1	Lrp1	CD8+ T, EM-like	Other R2	0.861616
28	Calr	Lrp1	CD8+ T, EM-like	Other R2	0.860564
29	Fyn	Thy1	Other R2	CD8+ T, EM-like	0.86035
30	Hsp90b1	Lrp1	CD8+ T, non-EM-like	M2-like R2	0.859928
31	Fyn	Thy1	Other R2	CD8+ T, non-EM-like	0.85616
32	Hsp90b1	Lrp1	CD8+ T, EM-like	M2-like R2	0.855566
33	Ccl5	Ccr4	CD8+ T, EM-like	CD4+ T, EM-like	0.855381
34	Rps27a	Tlr4	CD8+ T, non-EM-like	R1	0.855146
35	Calr	Lrp1	CD8+ T, EM-like	M2-like R2	0.854475
36	Psap	Lrp1	CD8+ T, non-EM-like	Other R2	0.853041
37	B2m	Hfe	CD8+ T, non-EM-like	M2-like R2	0.851982
38	B2m	Cd247	Other R2	CD4+ T, non-EM-like	0.848796
39	Gnai2	C5ar1	CD8+ T, non-EM-like	R1	0.848298
40	Psap	Lrp1	CD8+ T, non-EM-like	M2-like R2	0.846683
41	Gnai2	C5ar1	CD8+ T, EM-like	Other R2	0.843571
42	Spp1	Itga9	CD8+ T, non-EM-like	R1	0.843448
43	Hsp90b1	Tlr2	CD8+ T, EM-like	M2-like R2	0.842007
44	Hsp90b1	Tlr2	CD8+ T, EM-like	Other R2	0.841483
45	Psap	Lrp1	CD8+ T, EM-like	Other R2	0.840384
46	Ubc	Tgfbr1	CD8+ T, EM-like	Other R2	0.836645
47	Rps27a	Tlr4	CD8+ T, EM-like	R1	0.836607
48	Gnai2	Fpr1	CD8+ T, EM-like	Other R2	0.83652
49	Ubb	Tlr4	CD8+ T, EM-like	R1	0.835715
50	Ccl4	Ccr1	CD8+ T, EM-like	R1	0.835006
51	Rps27a	Tgfbr1	CD8+ T, EM-like	M2-like R2	0.8337
52	Gnai2	Fpr1	CD4+ T, EM-like	Other R2	0.833629
53	Psap	Lrp1	CD8+ T, EM-like	M2-like R2	0.833585
54	Ubb	Tgfbr1	CD8+ T, EM-like	M2-like R2	0.832796
55	Spp1	Itga9	CD8+ T, EM-like	R1	0.832537
56	Ubb	Tlr4	CD8+ T, non-EM-like	R1	0.83187
57	Gnai2	C5ar1	CD8+ T, non-EM-like	Other R2	0.828693
58	Gnai2	C5ar1	CD8+ T, EM-like	M2-like R2	0.824631
59	Ccl4	Ccr1	CD8+ T, EM-like	M2-like R2	0.822818
60	Gnai2	Fpr1	CD8+ T, non-EM-like	Other R2	0.821114
61	Gnai2	Cxcr3	Other R2	CD8+ T, non-EM-like	0.819813
62	C3	C3ar1	Other R2	R1	0.817434
63	Gnai2	Cxcr3	Other R2	CD8+ T, EM-like	0.816812
64	Calm1	Insr	CD8+ T, EM-like	CD4+ T, non-EM-like	0.814936
65	Ccl5	Sdc1	CD8+ T, EM-like	M2-like R2	0.814235
66	Rps27a	Tgfbr1	CD8+ T, EM-like	CD4+ T, non-EM-like	0.81352
67	Ubb	Tgfbr1	CD8+ T, EM-like	CD4+ T, non-EM-like	0.81253
68	Itgb2	Thy1	Other R2	CD4+ T, non-EM-like	0.809046
69	Gnai2	C5ar1	CD8+ T, non-EM-like	M2-like R2	0.808361
70	Hsp90b1	Tlr2	CD8+ T, EM-like	R1	0.808323
71	B2m	Hfe	CD8+ T, non-EM-like	CD4+ T, non-EM-like	0.807874
72	Apoe	Lrp1	CD8+ T, non-EM-like	Other R2	0.80245
73	Calm1	Egfr	CD8+ T, EM-like	CD4+ T, non-EM-like	0.800541
74	Ubc	Tlr4	CD8+ T, EM-like	R1	0.799136
75	Rps27a	Fgfr2	Other R2	CD4+ T, non-EM-like	0.796568
76	Rps27a	Fgfr2	CD8+ T, EM-like	CD4+ T, non-EM-like	0.795824
77	Ubc	Tgfbr1	CD8+ T, EM-like	M2-like R2	0.795726
78	Rps27a	Tlr4	CD8+ T, non-EM-like	M2-like R2	0.795591
79	Hsp90b1	Tlr7	CD8+ T, non-EM-like	Other R2	0.795227
80	App	Lrp1	CD8+ T, non-EM-like	Other R2	0.79493
81	Ubb	Fgfr2	CD8+ T, EM-like	CD4+ T, non-EM-like	0.794764
82	Apoe	Lrp1	CD8+ T, non-EM-like	M2-like R2	0.79443
83	Gnai2	Igf1r	CD8+ T, EM-like	CD8+ T, non-EM-like	0.794273
84	Ubc	Tlr4	CD8+ T, non-EM-like	R1	0.793516
85	Rps27a	Tgfbr1	CD8+ T, EM-like	CD4+ T, EM-like	0.791102
86	Ubb	Tgfbr1	CD8+ T, EM-like	CD4+ T, EM-like	0.790024
87	Hsp90b1	Tlr7	CD8+ T, EM-like	Other R2	0.789343
88	Hsp90aa1	Egfr	CD8+ T, EM-like	CD4+ T, non-EM-like	0.789304
89	Calm1	Vipr1	Other R2	CD8+ T, non-EM-like	0.788698
90	App	Lrp1	CD8+ T, non-EM-like	M2-like R2	0.786686
91	Rps27a	Erbb2	CD8+ T, EM-like	CD4+ T, non-EM-like	0.780736
92	Spp1	Itga5	CD8+ T, non-EM-like	M2-like R2	0.779756
93	Ubb	Erbb2	CD8+ T, EM-like	CD4+ T, non-EM-like	0.77962
94	Hspa1b	Tlr4	CD8+ T, EM-like	R1	0.777219
95	Gnai2	Egfr	CD8+ T, EM-like	CD4+ T, non-EM-like	0.775873
96	Ptma	Vipr1	M2-like R2	CD8+ T, non-EM-like	0.775591
97	Ptma	Vipr1	Other R2	CD8+ T, non-EM-like	0.775446
98	Ubb	Fgfr2	Other R2	CD4+ T, non-EM-like	0.774611
99	Calm1	Vipr1	M2-like R2	CD8+ T, non-EM-like	0.772566
100	Ccl5	Sdc1	CD8+ T, EM-like	CD4+ T, non-EM-like	0.772273
101	Ubc	Tgfbr1	CD8+ T, EM-like	CD4+ T, non-EM-like	0.772196
102	Rps27a	Tlr4	CD8+ T, EM-like	M2-like R2	0.771466
103	Ubb	Tlr4	CD8+ T, EM-like	M2-like R2	0.770316
104	Hspa1b	Tlr4	CD8+ T, non-EM-like	R1	0.767808
105	Calm2	Insr	CD8+ T, EM-like	CD4+ T, non-EM-like	0.76693
106	Ubc	Fgfr2	Other R2	CD4+ T, non-EM-like	0.766073
107	Spp1	Itga5	CD8+ T, EM-like	M2-like R2	0.765638
108	Ubb	Tlr4	CD8+ T, non-EM-like	M2-like R2	0.76537
109	Calr	Lrp1	CD8+ T, non-EM-like	R1	0.76523
110	B2m	Hfe	CD8+ T, non-EM-like	CD8+ T, EM-like	0.762789
111	Hsp90b1	Lrp1	CD8+ T, non-EM-like	R1	0.760773
112	Lrpap1	Lrp1	CD8+ T, non-EM-like	Other R2	0.759043
113	Calm1	Insr	CD8+ T, EM-like	Other R2	0.758317
114	Hsp90b1	Tlr7	CD8+ T, non-EM-like	M2-like R2	0.756236
115	Lrpap1	Lrp1	CD8+ T, EM-like	Other R2	0.756054
116	Hsp90b1	Lrp1	CD8+ T, EM-like	R1	0.754205
117	Calr	Lrp1	CD8+ T, EM-like	R1	0.752571
118	Ubc	Fgfr2	CD8+ T, EM-like	CD4+ T, non-EM-like	0.751775
119	Calm1	Insr	CD8+ T, EM-like	R1	0.751618
120	Calm2	Egfr	CD8+ T, EM-like	CD4+ T, non-EM-like	0.749947
121	Lrpap1	Lrp1	CD8+ T, non-EM-like	M2-like R2	0.74981
122	Hsp90b1	Tlr7	CD8+ T, EM-like	M2-like R2	0.749584
123	Gnai2	Adora1	CD8+ T, EM-like	CD4+ T, non-EM-like	0.748287
124	Gnas	Ptgir	CD8+ T, EM-like	M2-like R2	0.747851
125	Gnas	Adora1	CD4+ T, EM-like	CD4+ T, non-EM-like	0.747798
126	Spp1	Itga9	CD8+ T, non-EM-like	CD4+ T, non-EM-like	0.747214
127	Lrpap1	Lrp1	CD8+ T, EM-like	M2-like R2	0.746744
128	Ubc	Tgfbr1	CD8+ T, EM-like	CD4+ T, EM-like	0.74636
129	Calm1	Insr	CD8+ T, EM-like	M2-like R2	0.746268
130	Ltb	Ltbr	CD8+ T, EM-like	M2-like R2	0.746042
131	Hsp90aa1	Erbb2	CD8+ T, EM-like	CD4+ T, non-EM-like	0.745468
132	Gnas	Ptgir	CD8+ T, EM-like	Other R2	0.744608
133	Gnai2	Adora1	CD4+ T, EM-like	CD4+ T, non-EM-like	0.744314
134	Gnai2	Igf1r	CD8+ T, EM-like	R1	0.743291
135	Gnas	Adora1	CD8+ T, EM-like	CD4+ T, non-EM-like	0.742996
136	Gnai2	Igf1r	CD8+ T, EM-like	Other R2	0.742615
137	Gnai2	P2ry12	CD8+ T, EM-like	R1	0.742473
138	Rps27a	Tgfbr1	CD8+ T, EM-like	CD8+ T, non-EM-like	0.741696
139	Gnai2	Unc5b	M2-like R2	CD4+ T, non-EM-like	0.741573
140	Psap	Lrp1	CD8+ T, non-EM-like	R1	0.740976
141	Ubb	Tgfbr1	CD8+ T, EM-like	CD8+ T, non-EM-like	0.740446
142	Calm1	Kcnq1	CD8+ T, EM-like	CD4+ T, non-EM-like	0.739469
143	Rps27a	Erbb2	CD8+ T, EM-like	CD8+ T, non-EM-like	0.738374
144	Slpi	Cd4	M2-like R2	CD4+ T, EM-like	0.738353
145	Hsp90b1	Tlr4	CD8+ T, non-EM-like	R1	0.738162
146	Gnas	Ptgir	CD8+ T, non-EM-like	M2-like R2	0.737167
147	Apoe	Lrp1	CD8+ T, EM-like	Other R2	0.737136
148	Ubb	Erbb2	CD8+ T, EM-like	CD8+ T, non-EM-like	0.737114
149	Calm1	Kcnq1	M2-like R2	CD4+ T, non-EM-like	0.735467
150	Ccl5	Sdc1	CD4+ T, EM-like	M2-like R2	0.735164
151	Ubc	Erbb2	CD8+ T, EM-like	CD4+ T, non-EM-like	0.734519
152	Hsp90aa1	Fgfr3	Other R2	CD4+ T, non-EM-like	0.734427
153	Gnas	Ptgir	CD8+ T, non-EM-like	Other R2	0.733835
154	Rps27a	Tlr4	CD8+ T, non-EM-like	CD4+ T, non-EM-like	0.732327
155	Spp1	Itga9	CD8+ T, EM-like	CD4+ T, non-EM-like	0.731728
156	Gnai2	Unc5b	CD8+ T, EM-like	CD4+ T, non-EM-like	0.731594
157	Gnai2	Igf1r	CD8+ T, EM-like	M2-like R2	0.731368
158	Gnas	Vipr1	M2-like R2	CD8+ T, non-EM-like	0.731358
159	Calm1	Egfr	CD8+ T, EM-like	CD8+ T, non-EM-like	0.73134
160	Hsp90b1	Tlr4	CD8+ T, EM-like	R1	0.731193
161	Arf1	Insr	CD8+ T, EM-like	CD4+ T, non-EM-like	0.730983
162	Spp1	Itga5	CD8+ T, non-EM-like	Other R2	0.730554
163	Gnai2	Unc5b	Other R2	CD4+ T, non-EM-like	0.730421
164	Mdk	Lrp1	CD8+ T, non-EM-like	Other R2	0.730084
165	Gnas	Vipr1	Other R2	CD8+ T, non-EM-like	0.729298
166	Apoe	Lrp1	CD8+ T, EM-like	M2-like R2	0.727365
167	Calm1	Vipr1	Other R2	CD4+ T, EM-like	0.725368
168	Rtn4	Rtn4rl1	M2-like R2	CD8+ T, EM-like	0.724931
169	Ubc	Tlr4	CD8+ T, EM-like	M2-like R2	0.723986
170	Rps27a	Tlr4	CD8+ T, non-EM-like	Other R2	0.72374
171	Spp1	Itga5	CD8+ T, non-EM-like	CD4+ T, non-EM-like	0.723254
172	Calm1	Insr	CD8+ T, EM-like	CD4+ T, EM-like	0.722579
173	Calm1	Aqp6	CD8+ T, non-EM-like	CD4+ T, non-EM-like	0.722511
174	Fyn	Thy1	Other R2	CD4+ T, non-EM-like	0.722452
175	Psap	Lrp1	CD8+ T, EM-like	R1	0.721814
176	Ccl5	Sdc1	CD8+ T, EM-like	Other R2	0.721418
177	Gnai2	P2ry12	CD8+ T, non-EM-like	R1	0.721158
178	Fn1	Itga8	M2-like R2	CD4+ T, non-EM-like	0.720918
179	Mdk	Lrp1	CD8+ T, non-EM-like	M2-like R2	0.72015
180	Calm1	Hmmr	CD8+ T, EM-like	R1	0.718684
181	Hsp90aa1	Egfr	CD8+ T, EM-like	CD8+ T, non-EM-like	0.717579
182	Ubc	Tlr4	CD8+ T, non-EM-like	M2-like R2	0.717007
183	Apoe	Lrp8	R1	CD4+ T, EM-like	0.716984
184	Ccl3	Ccr4	R1	CD4+ T, EM-like	0.716826
185	B2m	Cd3g	Other R2	M2-like R2	0.715975
186	Hsp90b1	Tlr7	CD8+ T, non-EM-like	R1	0.714684
187	Spp1	Itga5	CD8+ T, EM-like	Other R2	0.714438
188	Calm1	Insr	CD8+ T, EM-like	CD8+ T, non-EM-like	0.713225
189	Hsp90aa1	Fgfr3	M2-like R2	CD4+ T, non-EM-like	0.712563
190	Calm1	Aqp6	CD8+ T, non-EM-like	CD8+ T, EM-like	0.710575
191	Ptma	Vipr1	M2-like R2	CD4+ T, EM-like	0.709778
192	Ptma	Vipr1	Other R2	CD4+ T, EM-like	0.709606
193	Gnai2	Igf1r	CD8+ T, EM-like	CD4+ T, EM-like	0.709042
194	Ccl3	Ccr4	Other R2	CD4+ T, EM-like	0.708212
195	Hsp90b1	Tlr7	CD8+ T, EM-like	R1	0.707338
196	C3	C3ar1	Other R2	M2-like R2	0.707269
197	Ltb	Ltbr	CD8+ T, EM-like	Other R2	0.707222
198	Ccl5	Ccr4	CD8+ T, EM-like	CD8+ T, non-EM-like	0.707102
199	Spp1	Itga5	CD8+ T, EM-like	CD4+ T, non-EM-like	0.706876
200	Calm1	Vipr1	M2-like R2	CD4+ T, EM-like	0.706202
201	Slpi	Cd4	M2-like R2	CD8+ T, EM-like	0.705472
202	Ltb	Ltbr	CD8+ T, EM-like	CD4+ T, non-EM-like	0.705198
203	B2m	Cd3g	Other R2	R1	0.704838
204	Rps27a	Tlr4	CD8+ T, EM-like	CD4+ T, non-EM-like	0.703519
205	Ubb	Tlr4	CD8+ T, EM-like	CD4+ T, non-EM-like	0.702159
206	Gnai2	Egfr	CD8+ T, EM-like	CD8+ T, non-EM-like	0.701306
207	Calm2	Insr	CD8+ T, EM-like	Other R2	0.701012
208	Hsp90aa1	Erbb2	CD8+ T, EM-like	CD8+ T, non-EM-like	0.698919
209	Ccl5	Sdc1	CD8+ T, non-EM-like	M2-like R2	0.698701
210	Fn1	Itga8	M2-like R2	R1	0.698306
211	Hspa1b	Tlr4	CD8+ T, EM-like	M2-like R2	0.696977
212	Il16	Kcnj15	CD8+ T, EM-like	CD4+ T, non-EM-like	0.696481
213	Ubb	Tlr4	CD8+ T, non-EM-like	CD4+ T, non-EM-like	0.696324
214	Gnai2	S1pr3	CD8+ T, EM-like	CD4+ T, non-EM-like	0.696101
215	Vegfa	Sirpa	CD8+ T, EM-like	Other R2	0.696082
216	Gnai2	S1pr3	Other R2	CD4+ T, non-EM-like	0.694839
217	Lpl	Lrp1	CD8+ T, non-EM-like	Other R2	0.694693
218	Rps27a	Tlr4	CD8+ T, EM-like	Other R2	0.694393
219	Calm2	Insr	CD8+ T, EM-like	R1	0.693367
220	Ubb	Tlr4	CD8+ T, EM-like	Other R2	0.69301
221	Cd274	Pdcd1	Other R2	CD8+ T, EM-like	0.692459
222	Ubc	Tgfbr1	CD8+ T, EM-like	CD8+ T, non-EM-like	0.690511
223	Rps27a	Erbb2	CD8+ T, EM-like	Other R2	0.689725
224	Gnai2	Fpr1	CD8+ T, EM-like	M2-like R2	0.689126
225	Ubb	Erbb2	CD8+ T, EM-like	Other R2	0.68833
226	Ccl3	Ccr4	M2-like R2	CD4+ T, EM-like	0.687924
227	Ccl5	Ccr1	CD8+ T, EM-like	CD8+ T, non-EM-like	0.687655
228	Ccl5	Cxcr3	Other R2	CD4+ T, EM-like	0.687412
229	Calm2	Insr	CD8+ T, EM-like	M2-like R2	0.687284
230	Ubb	Tlr4	CD8+ T, non-EM-like	Other R2	0.687075
231	Ubc	Erbb2	CD8+ T, EM-like	CD8+ T, non-EM-like	0.686809
232	Plat	Lrp1	CD8+ T, EM-like	Other R2	0.686398
233	Calm3	Insr	CD8+ T, EM-like	CD4+ T, non-EM-like	0.686128
234	Hspa1b	Tlr4	CD8+ T, non-EM-like	M2-like R2	0.685549
235	Gnai2	Fpr1	CD4+ T, EM-like	M2-like R2	0.684612
236	Calm1	Pde1c	Other R2	CD8+ T, non-EM-like	0.68458
237	Lpl	Lrp1	CD8+ T, non-EM-like	M2-like R2	0.68402
238	Apoe	Lrp8	R1	CD8+ T, EM-like	0.68342
239	Spp1	Itga5	CD8+ T, non-EM-like	R1	0.683048
240	Ccl5	Sdc1	CD4+ T, EM-like	CD4+ T, non-EM-like	0.682308
241	Hras	Tlr2	CD8+ T, EM-like	M2-like R2	0.681622
242	Cd6	Alcam	CD8+ T, non-EM-like	M2-like R2	0.681544
243	App	Lrp1	CD8+ T, EM-like	Other R2	0.68105
244	Hras	Tlr2	CD8+ T, EM-like	Other R2	0.680766
245	Il16	Cd4	CD8+ T, non-EM-like	CD4+ T, EM-like	0.679735
246	Calm2	Kcnq1	CD8+ T, EM-like	CD4+ T, non-EM-like	0.679583
247	Calm1	Vipr1	Other R2	CD8+ T, EM-like	0.67905
248	Ccl5	Ccr1	CD8+ T, EM-like	Other R2	0.677115
249	Anxa1	Fpr1	CD4+ T, EM-like	Other R2	0.676861
250	Plat	Lrp1	CD8+ T, EM-like	M2-like R2	0.675572
251	Gnai2	Adcy9	CD8+ T, EM-like	CD4+ T, non-EM-like	0.674361
252	Calm1	Pde1c	Other R2	CD4+ T, non-EM-like	0.673098
253	Gnai2	Adcy9	Other R2	CD4+ T, non-EM-like	0.67305
254	Slpi	Cd4	M2-like R2	R1	0.672809
255	Ltb	Ltbr	CD8+ T, EM-like	R1	0.672808
256	Gnai2	S1pr3	CD8+ T, non-EM-like	CD4+ T, non-EM-like	0.672641
257	Vegfa	Sirpa	CD8+ T, EM-like	M2-like R2	0.671582
258	Calm2	Egfr	CD8+ T, EM-like	CD8+ T, non-EM-like	0.670419
259	App	Lrp1	CD8+ T, EM-like	M2-like R2	0.670127
260	Pdgfb	Lrp1	CD8+ T, EM-like	Other R2	0.668692
261	Calm1	Pde1c	CD8+ T, EM-like	CD8+ T, non-EM-like	0.668484
262	Gnas	Adcy9	CD8+ T, EM-like	CD4+ T, non-EM-like	0.668204
263	Icam1	Il2ra	CD8+ T, EM-like	CD4+ T, EM-like	0.667508
264	Apoe	Lrp1	CD8+ T, non-EM-like	R1	0.666871
265	B2m	Hfe	CD8+ T, non-EM-like	CD4+ T, EM-like	0.665943
266	Calm3	Egfr	CD8+ T, EM-like	CD4+ T, non-EM-like	0.665822
267	Spp1	Itga5	CD8+ T, EM-like	R1	0.665392
268	Gnai2	Fpr1	CD8+ T, non-EM-like	M2-like R2	0.665386
269	Gnai2	Lpar3	CD8+ T, EM-like	CD4+ T, non-EM-like	0.664989
270	Cd274	Pdcd1	Other R2	CD4+ T, EM-like	0.664253
271	Calm1	Pde1c	M2-like R2	CD8+ T, non-EM-like	0.663887
272	Xcl1	Xcr1	CD4+ T, EM-like	R1	0.663854
273	Gnai2	Lpar3	Other R2	CD4+ T, non-EM-like	0.663659
274	Ccl3	Ccr1	CD8+ T, EM-like	R1	0.663518
275	Mdk	Lrp1	CD8+ T, EM-like	Other R2	0.662153
276	Ptma	Vipr1	M2-like R2	CD8+ T, EM-like	0.662056
277	Ptma	Vipr1	Other R2	CD8+ T, EM-like	0.66187
278	Calr	Itga2b	CD8+ T, EM-like	CD4+ T, non-EM-like	0.661548
279	Calr	Lrp1	CD8+ T, non-EM-like	CD4+ T, non-EM-like	0.661452
280	Pdgfb	Lrp1	CD8+ T, non-EM-like	Other R2	0.661339
281	Hspg2	Lrp1	CD8+ T, non-EM-like	Other R2	0.661219
282	Calm1	Hmmr	CD8+ T, EM-like	CD8+ T, non-EM-like	0.661075
283	Calr	Scarf1	CD8+ T, non-EM-like	M2-like R2	0.660924
284	Calm2	Aqp6	CD8+ T, non-EM-like	CD4+ T, non-EM-like	0.660648
285	Calm2	Insr	CD8+ T, EM-like	CD4+ T, EM-like	0.660593
286	Gnai2	Cxcr3	Other R2	CD4+ T, non-EM-like	0.660074
287	Arf1	Insr	CD8+ T, EM-like	Other R2	0.659414
288	Apoe	Lrp8	R1	M2-like R2	0.658299
289	Gnas	Vipr1	M2-like R2	CD4+ T, EM-like	0.658288
290	Calm1	Vipr1	M2-like R2	CD8+ T, EM-like	0.658175
291	Il16	Cd4	M2-like R2	CD4+ T, EM-like	0.657951
292	Pdgfb	Lrp1	CD8+ T, EM-like	M2-like R2	0.657559
293	Ccl4	Ccr8	R1	CD4+ T, EM-like	0.657403
294	Calm1	Pde1c	CD8+ T, EM-like	CD4+ T, non-EM-like	0.65671
295	App	Lrp1	CD8+ T, non-EM-like	R1	0.6564
296	Gnas	Vipr1	Other R2	CD4+ T, EM-like	0.655932
297	Hsp90b1	Lrp1	CD8+ T, non-EM-like	CD4+ T, non-EM-like	0.655911
298	Vegfa	Sirpa	CD8+ T, EM-like	R1	0.655905
299	Gnas	Adcy9	CD8+ T, non-EM-like	CD4+ T, non-EM-like	0.655698
300	Calm1	Aqp6	CD8+ T, non-EM-like	R1	0.65443
301	Hsp90b1	Erbb2	CD8+ T, EM-like	CD4+ T, non-EM-like	0.654176
302	Ccl4	Ccr8	CD8+ T, EM-like	CD4+ T, EM-like	0.653591
303	Anxa1	Dysf	M2-like R2	CD4+ T, non-EM-like	0.653452
304	Calm1	Pde1c	CD4+ T, EM-like	CD8+ T, non-EM-like	0.652986
305	Calr	Scarf1	CD8+ T, non-EM-like	Other R2	0.652901
306	Calm1	Pde1c	M2-like R2	CD4+ T, non-EM-like	0.652035
307	Cxcl10	Cxcr3	Other R2	CD4+ T, EM-like	0.651243
308	Tfpi	Lrp1	CD8+ T, non-EM-like	Other R2	0.651235
309	Arf1	Insr	CD8+ T, EM-like	R1	0.651234
310	Lrpap1	Vldlr	CD8+ T, EM-like	CD4+ T, non-EM-like	0.651221
311	Gnas	Adcy9	Other R2	CD4+ T, non-EM-like	0.650996
312	Mdk	Lrp1	CD8+ T, EM-like	M2-like R2	0.650915
313	Hsp90b1	Tlr4	CD8+ T, non-EM-like	M2-like R2	0.650185
314	Calm2	Insr	CD8+ T, EM-like	CD8+ T, non-EM-like	0.650162
315	Pdgfb	Lrp1	CD8+ T, non-EM-like	M2-like R2	0.650088
316	Gnai2	Adcy9	CD8+ T, non-EM-like	CD4+ T, non-EM-like	0.650066
317	Hspg2	Lrp1	CD8+ T, non-EM-like	M2-like R2	0.649966
318	Gnas	Ptgir	CD8+ T, EM-like	CD4+ T, EM-like	0.649422
319	Spp1	Itga9	CD8+ T, non-EM-like	Other R2	0.648819
320	Ubc	Tlr4	CD8+ T, EM-like	CD4+ T, non-EM-like	0.648356
321	Calm1	Pde1c	R1	CD8+ T, non-EM-like	0.647954
322	Hsp90b1	Lrp1	CD8+ T, EM-like	CD4+ T, non-EM-like	0.647797
323	Ccl5	Ccr4	CD8+ T, EM-like	CD4+ T, non-EM-like	0.647443
324	Calm2	Aqp6	CD8+ T, non-EM-like	CD8+ T, EM-like	0.647351
325	Il16	Kcnj15	CD8+ T, EM-like	CD8+ T, non-EM-like	0.647212
326	Calm1	Egfr	CD8+ T, EM-like	M2-like R2	0.646607
327	Hsp90aa1	Erbb2	CD8+ T, EM-like	Other R2	0.646447
328	Calr	Lrp1	CD8+ T, EM-like	CD4+ T, non-EM-like	0.645788
329	Arf1	Insr	CD8+ T, EM-like	M2-like R2	0.644743
330	Icam1	Egfr	CD8+ T, EM-like	CD4+ T, non-EM-like	0.644258
331	Ccl3	Ccr1	CD8+ T, EM-like	M2-like R2	0.644061
332	Il16	Cd4	CD8+ T, non-EM-like	CD8+ T, EM-like	0.643049
333	Ccl5	Sdc1	CD8+ T, non-EM-like	CD4+ T, non-EM-like	0.642111
334	Hsp90b1	Tlr4	CD8+ T, EM-like	M2-like R2	0.642009
335	Slpi	Cd4	M2-like R2	CD4+ T, non-EM-like	0.641394
336	Rtn4	Rtn4rl1	M2-like R2	CD8+ T, non-EM-like	0.641061
337	Calm1	Pde1c	CD4+ T, EM-like	CD4+ T, non-EM-like	0.640957
338	Ubc	Tlr4	CD8+ T, non-EM-like	CD4+ T, non-EM-like	0.640415
339	Gnai2	Lpar3	CD8+ T, non-EM-like	CD4+ T, non-EM-like	0.640367
340	Tfpi	Lrp1	CD8+ T, non-EM-like	M2-like R2	0.639832
341	Ubc	Tlr4	CD8+ T, EM-like	Other R2	0.638405
342	Gnai2	Adcy9	CD8+ T, EM-like	R1	0.637104
343	Calm1	Vipr1	Other R2	CD4+ T, non-EM-like	0.636749
344	Gnas	Ptgir	CD8+ T, non-EM-like	CD4+ T, EM-like	0.636593
345	Mdk	Sdc3	CD8+ T, EM-like	R1	0.636071
346	Calm1	Pde1c	R1	CD4+ T, non-EM-like	0.635848
347	Gnai2	Adcy9	Other R2	R1	0.635725
348	Icam1	Il2ra	Other R2	CD4+ T, EM-like	0.635636
349	Rtn4	Rtn4rl1	M2-like R2	CD4+ T, EM-like	0.635411
350	Calm2	Kcnq1	M2-like R2	CD4+ T, non-EM-like	0.634523
351	Gnai2	P2ry12	CD8+ T, EM-like	Other R2	0.634405
352	Egf	Egfr	CD8+ T, EM-like	CD4+ T, non-EM-like	0.634395
353	Ubc	Erbb2	CD8+ T, EM-like	Other R2	0.633333
354	Fn1	Plaur	CD8+ T, non-EM-like	Other R2	0.632734
355	Plat	Lrp1	CD8+ T, non-EM-like	Other R2	0.631723
356	Psap	Lrp1	CD8+ T, non-EM-like	CD4+ T, non-EM-like	0.631638
357	Hsp90aa1	Egfr	CD8+ T, EM-like	M2-like R2	0.630698
358	Gnas	Adcy9	CD8+ T, EM-like	R1	0.630629
359	Ubc	Tlr4	CD8+ T, non-EM-like	Other R2	0.630367
360	Spp1	Itga9	CD8+ T, EM-like	Other R2	0.630288
361	Hras	Tlr2	CD8+ T, EM-like	R1	0.628818
362	Apoe	Vldlr	CD8+ T, EM-like	CD4+ T, non-EM-like	0.628172
363	Icam1	Il2ra	CD8+ T, non-EM-like	CD4+ T, EM-like	0.627904
364	Cd6	Alcam	CD8+ T, non-EM-like	CD4+ T, non-EM-like	0.627869
365	Rtn4	Rtn4rl1	M2-like R2	CD4+ T, non-EM-like	0.626032
366	Il16	Cd4	Other R2	CD4+ T, EM-like	0.623808
367	Hsp90aa1	Fgfr3	Other R2	CD8+ T, EM-like	0.622422
368	Fn1	Plaur	CD8+ T, non-EM-like	M2-like R2	0.621704
369	Ccl5	Sdc1	CD4+ T, EM-like	Other R2	0.621217
370	Gnai2	Unc5b	M2-like R2	R1	0.62078
371	Il16	Cd4	M2-like R2	CD8+ T, EM-like	0.620164
372	Plat	Lrp1	CD8+ T, non-EM-like	M2-like R2	0.620053
373	Calm1	Vipr1	Other R2	R1	0.619076
374	Ptma	Vipr1	M2-like R2	CD4+ T, non-EM-like	0.618773
375	Ptma	Vipr1	Other R2	CD4+ T, non-EM-like	0.618576
376	Hspa1b	Tlr4	CD8+ T, EM-like	CD4+ T, non-EM-like	0.617853
377	Gnas	Adcy9	CD8+ T, non-EM-like	R1	0.617518
378	Gnai2	Adcy1	CD8+ T, EM-like	CD4+ T, non-EM-like	0.616462
379	Arf1	Insr	CD8+ T, EM-like	CD4+ T, EM-like	0.616448
380	F10	F3	Other R2	CD4+ T, non-EM-like	0.616312
381	Calm1	Aqp6	CD8+ T, non-EM-like	CD4+ T, EM-like	0.615932
382	App	Slc45a3	Other R2	CD4+ T, non-EM-like	0.615556
383	Gnas	Gcgr	CD8+ T, EM-like	CD4+ T, non-EM-like	0.614942
384	Cd6	Alcam	CD8+ T, non-EM-like	Other R2	0.61492
385	Calm1	Vipr1	M2-like R2	CD4+ T, non-EM-like	0.614684
386	Sema4a	Plxnd1	CD8+ T, non-EM-like	M2-like R2	0.613307
387	Sema4a	Plxnd1	CD8+ T, non-EM-like	M2-like R2	0.613307
388	Spink1	Egfr	CD8+ T, EM-like	CD4+ T, non-EM-like	0.613072
389	Gnas	Adcy9	Other R2	R1	0.612601
390	Mdk	Sdc3	CD8+ T, EM-like	M2-like R2	0.612569
391	Gnai2	Egfr	CD8+ T, EM-like	M2-like R2	0.612125
392	Gnai2	Adcy9	CD8+ T, non-EM-like	R1	0.61163
393	Egf	Erbb3	CD8+ T, EM-like	CD4+ T, non-EM-like	0.61158
394	Apoe	Lrp8	R1	Other R2	0.611021
395	Calm1	Kcnq5	Other R2	CD4+ T, EM-like	0.610575
396	Calm1	Aqp6	CD8+ T, non-EM-like	Other R2	0.610254
397	Gnas	Adcy1	CD8+ T, EM-like	CD4+ T, non-EM-like	0.609844
398	Rps27a	Erbb2	CD8+ T, EM-like	M2-like R2	0.609814
399	Calm3	Insr	CD8+ T, EM-like	Other R2	0.609008
400	Gnai2	P2ry12	CD8+ T, non-EM-like	Other R2	0.608858
401	Psap	Lrp1	CD8+ T, EM-like	CD4+ T, non-EM-like	0.60866
402	Gnai2	Unc5b	CD8+ T, EM-like	R1	0.608598
403	Ubb	Erbb2	CD8+ T, EM-like	M2-like R2	0.608264
404	Lrpap1	Lrp1	CD8+ T, non-EM-like	R1	0.608218
405	Hspa1b	Tlr4	CD8+ T, EM-like	Other R2	0.607562
406	Il16	Cd4	CD8+ T, non-EM-like	R1	0.607316
407	Gnai2	Unc5b	Other R2	R1	0.607177
408	Gnas	Vipr1	M2-like R2	CD8+ T, EM-like	0.60679
409	Arf1	Insr	CD8+ T, EM-like	CD8+ T, non-EM-like	0.60547
410	Hsp90aa1	Cftr	CD8+ T, EM-like	CD4+ T, non-EM-like	0.605455
411	Hspa1b	Tlr4	CD8+ T, non-EM-like	CD4+ T, non-EM-like	0.605132
412	Gnai2	P2ry12	CD8+ T, EM-like	M2-like R2	0.605065
413	Lrpap1	Lrp1	CD8+ T, EM-like	R1	0.604333
414	Gnas	Vipr1	Other R2	CD8+ T, EM-like	0.604292
415	S100a1	Tlr4	CD8+ T, non-EM-like	R1	0.603909
416	Gnai2	Unc5b	M2-like R2	CD8+ T, non-EM-like	0.602032
417	Serpine2	Lrp1	CD8+ T, EM-like	Other R2	0.601228
418	Calm2	Pde1c	CD8+ T, EM-like	CD8+ T, non-EM-like	0.601084
419	Ptma	Vipr1	M2-like R2	R1	0.600773
420	Ccl4	Ccr8	Other R2	CD4+ T, EM-like	0.600681
421	Ptma	Vipr1	Other R2	R1	0.600573
422	Calm3	Insr	CD8+ T, EM-like	R1	0.600351
423	Calm3	Kcnq1	M2-like R2	CD4+ T, non-EM-like	0.600259
424	Hsp90b1	Erbb2	CD8+ T, EM-like	CD8+ T, non-EM-like	0.599893
425	Vegfa	Itga9	CD8+ T, non-EM-like	R1	0.598887
426	Cd6	Alcam	CD8+ T, non-EM-like	R1	0.598401
427	Hsp90aa1	Cftr	CD8+ T, non-EM-like	CD4+ T, non-EM-like	0.597829
428	Calm1	Vipr1	M2-like R2	R1	0.596617
429	Gnas	Adcy1	CD8+ T, non-EM-like	CD4+ T, non-EM-like	0.596467
430	Hsp90aa1	Fgfr3	M2-like R2	CD8+ T, EM-like	0.596404
431	Rps27a	Fgfr2	Other R2	CD4+ T, EM-like	0.595993
432	Rps27a	Fgfr2	CD8+ T, EM-like	CD4+ T, EM-like	0.594888
433	Hspa1b	Tlr4	CD8+ T, non-EM-like	Other R2	0.594722
434	Calm2	Pde1c	CD4+ T, EM-like	CD8+ T, non-EM-like	0.593545
435	Calm3	Insr	CD8+ T, EM-like	M2-like R2	0.593505
436	Ubb	Fgfr2	CD8+ T, EM-like	CD4+ T, EM-like	0.593318
437	Calm1	Kcnq5	CD8+ T, EM-like	CD4+ T, EM-like	0.592948
438	Tnfsf14	Ltbr	CD8+ T, EM-like	M2-like R2	0.59126
439	Gnai2	Adcy1	CD8+ T, non-EM-like	CD4+ T, non-EM-like	0.59047
440	Calr	Scarf1	CD8+ T, non-EM-like	CD4+ T, non-EM-like	0.589773
441	Gnai2	Unc5b	CD8+ T, EM-like	CD8+ T, non-EM-like	0.589646
442	Serpine2	Lrp1	CD8+ T, EM-like	M2-like R2	0.58922
443	Gnai2	Cxcr2	CD8+ T, EM-like	Other R2	0.589159
444	Pdap1	Pdgfrb	CD8+ T, EM-like	CD4+ T, non-EM-like	0.588542
445	Calm2	Pde1c	CD8+ T, EM-like	CD4+ T, non-EM-like	0.58839
446	Gnai2	Unc5b	Other R2	CD8+ T, non-EM-like	0.588203
447	Agrn	Lrp1	CD8+ T, EM-like	Other R2	0.588067
448	Calm1	Kcnq5	M2-like R2	CD4+ T, EM-like	0.587949
449	Calm2	Aqp6	CD8+ T, non-EM-like	R1	0.586085
450	S100a9	Tlr4	CD8+ T, non-EM-like	R1	0.585926
451	Arf1	Pld2	CD8+ T, non-EM-like	R1	0.585857
452	Cdh1	Igf1r	CD8+ T, EM-like	CD4+ T, non-EM-like	0.585415
453	Calm3	Kcnq1	CD8+ T, EM-like	CD4+ T, non-EM-like	0.58489
454	Il16	Cd4	Other R2	CD8+ T, EM-like	0.58463
455	Calr	Scarf1	CD8+ T, non-EM-like	R1	0.58435
456	Il16	Cd4	M2-like R2	R1	0.583624
457	Ccl5	Adra2a	CD8+ T, EM-like	CD4+ T, non-EM-like	0.58361
458	Calm1	Aqp6	CD8+ T, non-EM-like	M2-like R2	0.581784
459	Calm2	Pde1c	CD4+ T, EM-like	CD4+ T, non-EM-like	0.580779
460	Apoe	Lrp1	CD8+ T, EM-like	R1	0.580182
461	Hsp90aa1	Cftr	Other R2	CD4+ T, non-EM-like	0.579614
462	Gnai2	P2ry12	CD8+ T, non-EM-like	M2-like R2	0.578828
463	Ccl5	Sdc1	CD8+ T, non-EM-like	Other R2	0.57807
464	Calm2	Egfr	CD8+ T, EM-like	M2-like R2	0.57757
465	Calm1	Hmmr	CD8+ T, EM-like	CD4+ T, EM-like	0.577152
466	Cklf	Ccr4	CD8+ T, EM-like	CD4+ T, EM-like	0.576813
467	Agrn	Lrp1	CD8+ T, EM-like	M2-like R2	0.575943
468	Egf	Erbb2	CD8+ T, EM-like	CD4+ T, non-EM-like	0.575657
469	Apoe	Lrp8	R1	CD4+ T, non-EM-like	0.575363
470	Calm3	Egfr	CD8+ T, EM-like	CD8+ T, non-EM-like	0.574712
471	Il16	Cd4	CD8+ T, non-EM-like	CD4+ T, non-EM-like	0.573598
472	Arf1	Pld2	CD8+ T, non-EM-like	CD4+ T, non-EM-like	0.572366
473	Cdh1	Klrg1	R1	CD8+ T, EM-like	0.57168
474	Mdk	Lrp1	CD8+ T, non-EM-like	R1	0.571368
475	Serpine2	Lrp1	CD8+ T, non-EM-like	Other R2	0.570894
476	Calm1	Kcnq5	R1	CD4+ T, EM-like	0.570744
477	Tgm2	Itga9	CD8+ T, non-EM-like	R1	0.570401
478	C1qb	Lrp1	CD8+ T, non-EM-like	Other R2	0.569879
479	Irak4	Tlr7	CD8+ T, EM-like	Other R2	0.56919
480	Calm1	Hmmr	CD8+ T, EM-like	M2-like R2	0.569112
481	Pdap1	Pdgfrb	CD8+ T, non-EM-like	CD4+ T, non-EM-like	0.569086
482	Vegfa	Itga9	CD8+ T, EM-like	R1	0.568465
483	Adam17	Itga5	CD8+ T, EM-like	M2-like R2	0.567286
484	Fn1	C5ar1	CD8+ T, non-EM-like	R1	0.566743
485	Hsp90b1	Tlr4	CD8+ T, non-EM-like	CD4+ T, non-EM-like	0.566443
486	Nectin2	Cd226	R1	CD4+ T, EM-like	0.566218
487	Gnai2	Fpr1	CD8+ T, EM-like	R1	0.566077
488	Calm1	Kcnq5	CD8+ T, non-EM-like	CD4+ T, EM-like	0.565936
489	Calm1	Pde1b	CD8+ T, EM-like	CD4+ T, EM-like	0.565018
490	Arf1	Chrm3	M2-like R2	CD4+ T, non-EM-like	0.564297
491	Ubb	Fgfr2	Other R2	CD4+ T, EM-like	0.56423
492	Rps27a	Fgfr2	Other R2	CD8+ T, non-EM-like	0.564215
493	Calm3	Insr	CD8+ T, EM-like	CD4+ T, EM-like	0.563889
494	Ccl5	Sdc1	CD8+ T, EM-like	R1	0.563107
495	Rps27a	Fgfr2	CD8+ T, EM-like	CD8+ T, non-EM-like	0.563086
496	Sema4a	Plxnd1	CD8+ T, non-EM-like	CD4+ T, non-EM-like	0.562947
497	Sema4a	Plxnd1	CD8+ T, non-EM-like	CD4+ T, non-EM-like	0.562947
498	Hsp90aa1	Erbb2	CD8+ T, EM-like	M2-like R2	0.562461
499	Ccl4	Ccr8	M2-like R2	CD4+ T, EM-like	0.562082
500	Cklf	Ccr4	M2-like R2	CD4+ T, EM-like	0.561985
501	Hspg2	Lrp1	CD8+ T, EM-like	Other R2	0.561842
502	Ubb	Fgfr2	CD8+ T, EM-like	CD8+ T, non-EM-like	0.561484
503	Il18	Il18rap	Other R2	CD8+ T, EM-like	0.561289
504	Gnas	Vipr1	M2-like R2	CD4+ T, non-EM-like	0.56112
505	Ccl5	Ccr4	R1	CD4+ T, EM-like	0.561074
506	Mapk1	Fgfr2	CD8+ T, EM-like	CD4+ T, non-EM-like	0.560956
507	Gnai2	Fpr1	CD4+ T, EM-like	R1	0.560915
508	Ccl3	Ccr4	CD8+ T, EM-like	CD4+ T, EM-like	0.55938
509	Gnai2	Adora1	CD8+ T, EM-like	CD8+ T, non-EM-like	0.559228
510	Gnai2	Cxcr2	CD8+ T, EM-like	CD8+ T, non-EM-like	0.559228
511	Serpine2	Lrp1	CD8+ T, non-EM-like	M2-like R2	0.558644
512	Gnas	Adora1	CD4+ T, EM-like	CD8+ T, non-EM-like	0.558588
513	Gnas	Vipr1	Other R2	CD4+ T, non-EM-like	0.558543
514	Arf1	Chrm3	CD8+ T, EM-like	CD4+ T, non-EM-like	0.558152
515	Clcf1	Lifr	CD8+ T, EM-like	R1	0.558023
516	Spp1	Itga9	CD8+ T, non-EM-like	M2-like R2	0.558016
517	Hsp90b1	Tlr4	CD8+ T, EM-like	CD4+ T, non-EM-like	0.557642
518	C1qb	Lrp1	CD8+ T, non-EM-like	M2-like R2	0.557622
519	Rps27a	Tlr4	CD8+ T, non-EM-like	CD4+ T, EM-like	0.557485
520	Nectin2	Cd226	R1	CD8+ T, EM-like	0.557203
521	Cklf	Ccr4	Other R2	CD4+ T, EM-like	0.556663
522	Calm2	Pde1c	Other R2	CD8+ T, non-EM-like	0.55636
523	Mapk1	Fgfr2	Other R2	CD4+ T, non-EM-like	0.556312
524	Sema4d	Plxnb1	CD8+ T, EM-like	CD4+ T, non-EM-like	0.555935
525	Hsp90b1	Tlr4	CD8+ T, non-EM-like	Other R2	0.555762
526	Il16	Kcnj10	CD8+ T, EM-like	R1	0.55576
527	Rtn4	Gjb2	CD8+ T, EM-like	Other R2	0.555153
528	Sema4d	Erbb2	CD8+ T, EM-like	CD4+ T, non-EM-like	0.55511
529	Sema4a	Plxnd1	CD8+ T, non-EM-like	R1	0.554473
530	Sema4a	Plxnd1	CD8+ T, non-EM-like	R1	0.554473
531	Gnai2	Adora1	CD4+ T, EM-like	CD8+ T, non-EM-like	0.554048
532	Spp1	Itga9	CD8+ T, non-EM-like	CD4+ T, EM-like	0.553947
533	Gnas	Gcgr	CD8+ T, EM-like	Other R2	0.553156
534	Hsp90aa1	Cftr	M2-like R2	CD4+ T, non-EM-like	0.552766
535	Ccl5	Ccr4	M2-like R2	CD4+ T, EM-like	0.55264
536	Calm3	Insr	CD8+ T, EM-like	CD8+ T, non-EM-like	0.552499
537	S100a8	Tlr4	CD8+ T, non-EM-like	R1	0.552398
538	Gnas	Adora1	CD8+ T, EM-like	CD8+ T, non-EM-like	0.55234
539	Ubc	Fgfr2	Other R2	CD4+ T, EM-like	0.552329
540	Calm2	Pde1c	M2-like R2	CD8+ T, non-EM-like	0.552258
541	Calm1	Kcnq1	CD8+ T, EM-like	R1	0.551947
542	Adam15	Itga9	CD8+ T, non-EM-like	R1	0.551426
543	Icam1	Egfr	CD8+ T, EM-like	CD8+ T, non-EM-like	0.55123
544	Lpl	Lrp1	CD8+ T, EM-like	Other R2	0.550714
545	Calm2	Pde1c	R1	CD8+ T, non-EM-like	0.550159
546	Hspg2	Lrp1	CD8+ T, EM-like	M2-like R2	0.549538
547	Il16	Cd4	M2-like R2	CD4+ T, non-EM-like	0.549381
548	Ubc	Erbb2	CD8+ T, EM-like	M2-like R2	0.548408
549	Calm1	Hmmr	CD8+ T, EM-like	Other R2	0.548371
550	Igfbp4	Fzd8	CD8+ T, non-EM-like	CD4+ T, non-EM-like	0.548255
551	Ccl4	Ccr1	CD8+ T, EM-like	CD8+ T, non-EM-like	0.548077
552	Calm1	Hmmr	CD8+ T, EM-like	CD4+ T, non-EM-like	0.54791
553	App	Tnfrsf21	CD8+ T, EM-like	M2-like R2	0.547762
554	Il16	Cd4	Other R2	R1	0.547168
555	Hsp90b1	Tlr4	CD8+ T, EM-like	Other R2	0.546918
556	Calm1	Kcnq1	M2-like R2	R1	0.54683
557	S100a8	Tlr4	CD8+ T, EM-like	R1	0.546198
558	Itgb2	Thy1	Other R2	M2-like R2	0.545712
559	Apoe	Lrp1	CD8+ T, non-EM-like	CD4+ T, non-EM-like	0.545442
560	Calm2	Aqp6	CD8+ T, non-EM-like	CD4+ T, EM-like	0.545264
561	Fn1	Itga9	CD8+ T, non-EM-like	R1	0.544868
562	Anxa1	Fpr1	CD8+ T, EM-like	Other R2	0.544792
563	Sema4a	Plxnb1	CD8+ T, EM-like	CD4+ T, non-EM-like	0.544576
564	Mdk	Sdc3	CD8+ T, EM-like	Other R2	0.54419
565	Calm2	Pde1c	Other R2	CD4+ T, non-EM-like	0.543325
566	Tnfsf14	Ltbr	CD8+ T, EM-like	Other R2	0.543265
567	S100a9	Tlr4	CD8+ T, EM-like	R1	0.542921
568	Gnas	Gcgr	CD8+ T, EM-like	R1	0.542615
569	Gnas	Vipr1	M2-like R2	R1	0.542412
570	Ccl5	Cxcr3	Other R2	CD8+ T, non-EM-like	0.54238
571	Hsp90b1	Erbb2	CD8+ T, EM-like	Other R2	0.541485
572	Gnai2	Cxcr3	Other R2	R1	0.541011
573	Tnfsf14	Ltbr	CD8+ T, EM-like	CD4+ T, non-EM-like	0.540843
574	Egf	Egfr	CD8+ T, EM-like	CD8+ T, non-EM-like	0.540628
575	Tnf	Tnfrsf21	CD8+ T, EM-like	M2-like R2	0.539911
576	Gnas	Vipr1	Other R2	R1	0.539815
577	Calm2	Aqp6	CD8+ T, non-EM-like	Other R2	0.539322
578	Gnai2	Fpr1	CD8+ T, non-EM-like	R1	0.539223
579	Calm2	Pde1c	M2-like R2	CD4+ T, non-EM-like	0.539201
580	Lpl	Lrp1	CD8+ T, EM-like	M2-like R2	0.538353
581	Spp1	Itga9	CD8+ T, EM-like	M2-like R2	0.538104
582	Tgm2	Itga9	CD8+ T, EM-like	R1	0.537912
583	Calm1	Pde1b	CD8+ T, non-EM-like	CD4+ T, EM-like	0.537598
584	Gnai2	Tshr	CD8+ T, EM-like	CD4+ T, non-EM-like	0.537487
585	Ccl5	Cxcr3	Other R2	CD8+ T, EM-like	0.537366
586	Calm2	Pde1c	R1	CD4+ T, non-EM-like	0.537093
587	Gnas	Gcgr	CD8+ T, EM-like	CD8+ T, non-EM-like	0.536363
588	Ccl4	Ccr1	CD8+ T, EM-like	Other R2	0.536005
589	Gnai2	Tshr	Other R2	CD4+ T, non-EM-like	0.536004
590	Ltb	Ltbr	CD8+ T, EM-like	CD8+ T, non-EM-like	0.535425
591	Spp1	Itga5	CD8+ T, non-EM-like	CD4+ T, EM-like	0.534847
592	Rtn4	Gjb2	CD8+ T, EM-like	CD4+ T, non-EM-like	0.534549
593	Spp1	Itga9	CD8+ T, EM-like	CD4+ T, EM-like	0.534006
594	App	Lrp1	CD8+ T, non-EM-like	CD4+ T, non-EM-like	0.533822
595	Calm1	Egfr	CD8+ T, EM-like	CD4+ T, EM-like	0.533135
596	Ubc	Fgfr2	CD8+ T, EM-like	CD4+ T, EM-like	0.532932
597	Rps27a	Erbb2	CD8+ T, EM-like	CD4+ T, EM-like	0.532512
598	Calr	Itga2b	CD8+ T, EM-like	CD8+ T, non-EM-like	0.532299
599	Ubb	Fgfr2	Other R2	CD8+ T, non-EM-like	0.531915
600	Calm1	Kcnq1	CD8+ T, EM-like	CD8+ T, non-EM-like	0.531773
601	Gnai2	Adcy9	CD8+ T, EM-like	M2-like R2	0.531052
602	Ubb	Erbb2	CD8+ T, EM-like	CD4+ T, EM-like	0.53089
603	Fn1	C5ar1	CD8+ T, non-EM-like	Other R2	0.530874
604	Gnas	Tshr	CD8+ T, EM-like	CD4+ T, non-EM-like	0.530544
605	Mmp9	Lrp1	CD8+ T, non-EM-like	Other R2	0.530132
606	Gnai2	Adcy9	Other R2	M2-like R2	0.529566
607	Calm3	Pde1c	CD4+ T, EM-like	CD8+ T, non-EM-like	0.528737
608	Hsp90aa1	Fgfr3	Other R2	R1	0.528605
609	Lpl	Lrp1	CD8+ T, non-EM-like	R1	0.528603
610	Ltf	Lrp1	CD8+ T, EM-like	Other R2	0.528417
611	Gnas	Gcgr	CD8+ T, EM-like	CD4+ T, EM-like	0.528272
612	Calm1	Kcnq1	M2-like R2	CD8+ T, non-EM-like	0.526624
613	Ccl5	Ackr2	CD8+ T, EM-like	CD4+ T, non-EM-like	0.526465
614	Gnai2	Unc5b	M2-like R2	CD4+ T, EM-like	0.526451
615	Gnas	Adcy9	CD8+ T, EM-like	M2-like R2	0.524098
616	Gnai2	Adcy1	CD8+ T, EM-like	R1	0.523354
617	Ptn	Sdc3	CD8+ T, EM-like	R1	0.522236
618	Rps27a	Tlr4	CD8+ T, EM-like	CD4+ T, EM-like	0.522139
619	Calr	Lrp1	CD8+ T, non-EM-like	CD4+ T, EM-like	0.521918
620	Calm2	Kcnq5	CD8+ T, EM-like	CD4+ T, EM-like	0.521191
621	Calm3	Aqp6	CD8+ T, non-EM-like	CD4+ T, non-EM-like	0.520998
622	Adam15	Itga9	CD8+ T, EM-like	R1	0.520629
623	Ubb	Tlr4	CD8+ T, EM-like	CD4+ T, EM-like	0.520514
624	Cklf	Ccr4	R1	CD4+ T, EM-like	0.520464
625	Ubc	Fgfr2	Other R2	CD8+ T, non-EM-like	0.519883
626	Plat	Lrp1	CD8+ T, EM-like	R1	0.518922
627	Il16	Kcnj15	CD8+ T, EM-like	CD4+ T, EM-like	0.518578
628	Egf	Erbb2	CD8+ T, EM-like	CD8+ T, non-EM-like	0.518127
629	Spink1	Egfr	CD8+ T, EM-like	CD8+ T, non-EM-like	0.517991
630	Mmp9	Lrp1	CD8+ T, non-EM-like	M2-like R2	0.517701
631	Sema4a	Plxnd1	CD8+ T, non-EM-like	Other R2	0.517484
632	Sema4a	Plxnd1	CD8+ T, non-EM-like	Other R2	0.517484
633	Gnas	Tshr	CD8+ T, non-EM-like	CD4+ T, non-EM-like	0.516603
634	Gnas	Adcy1	CD8+ T, EM-like	R1	0.51639
635	Calm3	Pde1c	M2-like R2	CD8+ T, non-EM-like	0.516162
636	Hras	Insr	CD8+ T, EM-like	CD4+ T, non-EM-like	0.516074
637	Ltf	Lrp1	CD8+ T, EM-like	M2-like R2	0.515982
638	Hsp90aa1	Egfr	CD8+ T, EM-like	CD4+ T, EM-like	0.515943
639	Hsp90b1	Lrp1	CD8+ T, non-EM-like	CD4+ T, EM-like	0.515765
640	Calm3	Pde1c	CD4+ T, EM-like	CD4+ T, non-EM-like	0.515596
641	B2m	Cd247	Other R2	R1	0.515222
642	Spp1	Itga5	CD8+ T, EM-like	CD4+ T, EM-like	0.514799
643	Il16	Kcnj10	CD8+ T, EM-like	CD4+ T, non-EM-like	0.513834
644	Gnai2	Unc5b	CD8+ T, EM-like	CD4+ T, EM-like	0.513614
645	Ubb	Tlr4	CD8+ T, non-EM-like	CD4+ T, EM-like	0.513585
646	Irak4	Tlr7	CD8+ T, EM-like	M2-like R2	0.513491
647	Arf1	Chrm3	M2-like R2	CD8+ T, non-EM-like	0.51314
648	App	Lrp1	CD8+ T, EM-like	R1	0.512745
649	Il16	Cd4	Other R2	CD4+ T, non-EM-like	0.512432
650	Egf	Erbb4	CD8+ T, EM-like	CD4+ T, non-EM-like	0.512151
651	Gnai2	Unc5b	Other R2	CD4+ T, EM-like	0.512124
652	Gnas	Tshr	Other R2	CD4+ T, non-EM-like	0.511416
653	Anxa1	Dysf	M2-like R2	R1	0.51072
654	Gnai2	Tshr	CD8+ T, non-EM-like	CD4+ T, non-EM-like	0.510394
655	Gnas	Adcy9	CD8+ T, non-EM-like	M2-like R2	0.510142
656	Calm2	Aqp6	CD8+ T, non-EM-like	M2-like R2	0.509833
657	Gnai2	Adcy1	CD8+ T, EM-like	Other R2	0.509648
658	Gnai2	Cxcr2	CD8+ T, EM-like	R1	0.509524
659	Ccl3	Ccr4	R1	CD8+ T, non-EM-like	0.50817
660	Ccl5	Ccr1	CD8+ T, EM-like	CD4+ T, EM-like	0.507617
661	Tnfsf12	Tnfrsf25	M2-like R2	CD4+ T, EM-like	0.50713
662	Arf1	Chrm3	CD8+ T, EM-like	CD8+ T, non-EM-like	0.506904
663	Hsp90b1	Lrp1	CD8+ T, EM-like	CD4+ T, EM-like	0.506831
664	Calm1	Kcnq3	Other R2	CD4+ T, non-EM-like	0.506656
665	Calm3	Aqp6	CD8+ T, non-EM-like	CD8+ T, EM-like	0.506317
666	Rps27a	Fgfr2	Other R2	M2-like R2	0.506135
667	Hsp90aa1	Fgfr3	Other R2	CD4+ T, EM-like	0.505804
668	Calm1	Egfr	CD8+ T, EM-like	Other R2	0.505612
669	Clcf1	Lifr	CD8+ T, EM-like	CD4+ T, non-EM-like	0.505145
670	Rps27a	Fgfr2	CD8+ T, EM-like	M2-like R2	0.504988
671	Gnas	Adcy9	Other R2	M2-like R2	0.504952
672	Gnai2	C5ar1	CD8+ T, EM-like	CD4+ T, EM-like	0.504853
673	Vasp	Cxcr2	CD8+ T, EM-like	Other R2	0.504694
674	Calr	Lrp1	CD8+ T, EM-like	CD4+ T, EM-like	0.504633
675	Gnai2	Adcy9	CD8+ T, non-EM-like	M2-like R2	0.50393
676	Ubb	Fgfr2	CD8+ T, EM-like	M2-like R2	0.503361
677	Tnfsf14	Ltbr	CD8+ T, EM-like	R1	0.503119
678	Rps27a	Fgfr2	Other R2	R1	0.503072
679	Calm3	Pde1c	M2-like R2	CD4+ T, non-EM-like	0.503
680	Gnas	Adcy1	CD8+ T, EM-like	Other R2	0.502674
681	App	Tnfrsf21	CD8+ T, EM-like	CD4+ T, non-EM-like	0.502672
682	Gnas	Adcy1	CD8+ T, non-EM-like	R1	0.502423
683	Calm1	Kcnq1	CD8+ T, EM-like	CD4+ T, EM-like	0.50242
684	Rps27a	Fgfr2	CD8+ T, EM-like	R1	0.501925
685	Cxcl10	Cxcr3	Other R2	CD8+ T, non-EM-like	0.501598
686	Hsp90aa1	Fgfr3	M2-like R2	R1	0.501302
687	S100a1	Tlr4	CD8+ T, non-EM-like	M2-like R2	0.501299
688	Hsp90b1	Tlr2	CD8+ T, EM-like	CD8+ T, non-EM-like	0.501082
689	Adam17	Itga5	CD8+ T, EM-like	Other R2	0.500996
690	S100a1	Tlr4	CD8+ T, EM-like	R1	0.500576
691	Ubc	Fgfr2	CD8+ T, EM-like	CD8+ T, non-EM-like	0.500351
692	Ubb	Fgfr2	CD8+ T, EM-like	R1	0.500297
693	Calm3	Pde1c	CD8+ T, EM-like	CD8+ T, non-EM-like	0.500251
